# Supplementary material for: South African flag sign to a giant coronary artery aneurysm
Source: Eur Heart J Case Rep. 2024 Feb 1;8(2):ytae028. doi: 10.1093/ehjcr/ytae028 (PMC10903159; doi:10.1093/ehjcr/ytae028)
Supplement: ytae028_Supplementary_Data [file ytae028_Supplementary_Data.zip]

Archive with 4 entries (4 files):
- Video 2.mp4
- Video 3.mp4
- Video 4 (1).mp4
- Video 1.mp4
